# Supplementary material for: Evidence on bringing specialised care to the primary level—effects on the Quadruple Aim and cost-effectiveness: a systematic review
Source: BMC Health Serv Res. 2024 Jan 2;24:2. doi: 10.1186/s12913-023-10159-6 (PMC10763279; doi:10.1186/s12913-023-10159-6)
Supplement: Supplementary file 2 — Additional file 2. Joan Briggs Institute (JBI) quality appraisal of the studies. [file 12913_2023_10159_MOESM2_ESM.xlsx]

## Sheet: JBI
	Additional File 2
	Name: Additional file 2
	Format: excel-document (xlsx),
	Title: Additional file 2
	Description: Joan Briggs Institute (JBI) quality appraisal of the studies
Study type	JBI Quality Assessment: Choose: Y (Yes) / N (No) / U (Unsure) / NA (Not applicable).	#133 - QuanjelTCC 2019 tehty Cohort ja Non-r arviot	#1352 Gillet 2016 Managing complex respiratory patients in the community an evaluation of a pilot Gillet	#1138 - Gillam 1995 Investigation of benefits and costs of an ophtalmic outreach	#2204 - DavisTME 2021 Community-based integrated care versus hospital outpatient care	#241 - Montgomery-Taylor 2016 Child Health General Practice Hubs	#426 Dankner 2007 Civilian doctors in military clinics--outsourcing for better medicine	#29 - Young 2017 Pilot of integrated, colocated neurology	#939 - Riley 1996	#266 Hiscock 2020	#3344 Umesh 2011	#6013 Umesh 2015
Non-randomized experimental studies	1. Is it clear in the study what is the ‘cause’ and what is the ‘effect’ (i.e. there is no confusion about which variable comes first)?	Y	Y	Y	Y	Y	Y	Y	Y	Y	Y	Y
	2. Were the participants included in any comparisons similar?	N	Y	U	Y	U	U	Y	U	Y	Y	Y
	3. Were the participants included in any comparisons receiving similar treatment/care, other than the exposure or intervention of interest?	Y	Y	Y/U	Y	U	U	N	U	Y	U	U
	4. Was there a control group?	Y	N	Y	N	Y	Y	N	Y	N	N	N
	5. Were there multiple measurements of the outcome both pre and post the intervention/exposure?	Y	Y	N	Y	Y	Y	Y	Y	Y	U	U
	6. Was follow up complete and if not, were differences between groups in terms of their follow up adequately described and analyzed?	Y	Y	Y	Y	Y	Y	Y	U	U	Y	N
	7. Were the outcomes of participants included in any comparisons measured in the same way?	Y	Y	Y	Y	U	Y	NA	U	Y	Y	Y
	8. Were outcomes measured in a reliable way?	Y	Y	Y	Y	Y	Y	U	Y	Y	U	U
	9. Was appropriate statistical analysis used?	Y	Y	N	Y	N	Y	Y	N	U	Y	Y
	Overall appraisal: Include / Exclude / Seek further info	8/9 Include	8/9 Include	6/9 Include	8/9 Include	5/9 Include	7/9 Include	5/9 Include	4/9 Exclude	Include 6/9	Include 5/9	Exclude 4/9
		#2155_Arslan_2021_Evaluation of intermediate care for knee	Study 2	Study 3	Study 4	Study 5	Study 6	Study 7
Case Series	1. Were there clear criteria for inclusion in the case series?	Y
	2. Was the condition measured in a standard, reliable way for all participants included in the case series?	U
	3. Were valid methods used for identification of the condition for all participants included in the case series?	Y
	4. Did the case series have consecutive inclusion of participants?	Y
	5. Did the case series have complete inclusion of participants?	U
	6. Was there clear reporting of the demographics of the participants in the study?	Y
	7. Was there clear reporting of clinical information of the participants?	Y
	8. Were the outcomes or follow up results of cases clearly reported?	N
	9. Was there clear reporting of the presenting site(s)/clinic(s) demographic information?	Y
	10. Was statistical analysis appropriate?	Y
		7/10 Include
		#1279 Gruen 2001 Improving access to specialist care for remote aboriginal	#272 - Sibbald 2008 Moving specialist care into the community en initial	#2155_Arslan_2021_Evaluation of intermediate care for knee	#241 - Montgomery-Taylor 2016 Child Health General Practice Hubs	# Gruen 2006	Study 6
Qualitative research	1. Is there congruity between the stated philosophical perspective and the research methodology?	Y	Y	Y	Y	Y
	2. Is there congruity between the research methodology and the research question or objectives?	Y	Y	Y	Y	Y
	3. Is there congruity between the research methodology and the methods used to collect data?	Y	Y	U	Y	Y
	4. Is there congruity between the research methodology and the representation and analysis of data?	Y	Y	Y	Y	Y
	5. Is there congruity between the research methodology and the interpretation of results?	Y	Y	Y	Y	Y
	6. Is there a statement locating the researcher culturally or theoretically?	N	N	N	N	N
	7. Is the influence of the researcher on the research, and vice- versa, addressed?	N	U	U	U	N
	8. Are participants, and their voices, adequately represented?	Y	Y	Y	U	Y
	9. Is the research ethical according to current criteria or, for recent studies, and is there evidence of ethical approval by an appropriate body?	U	Y	Y/U	U	U
	10. Do the conclusions drawn in the research report flow from the analysis, or interpretation, of the data?	Y	Y	Y	Y	Y
	Overall appraisal: Include / Exclude / Seek further info	7/10 Include	8/10 Include	6/10 Include	6/10 Include	7/10 Include
		#1287 Elrashidi 2017	#63 - Philpot 2021 effect of integrated gastroenterology	Study 4	Study 5	Study 6	Study 7
Case control studies	1. Were the groups comparable other than the presence of disease in cases or the absence of disease in controls?	Y	Y
	2. Were cases and controls matched appropriately?	Y	Y
	3. Were the same criteria used for identification of cases and controls?	Y	Y
	4. Was exposure measured in a standard, valid and reliable way?	Y	Y
	5. Was exposure measured in the same way for cases and controls?	Y	Y
	6. Were confounding factors identified?	Y	Y
	7. Were strategies to deal with confounding factors stated?	N	Y
	8. Were outcomes assessed in a standard, valid and reliable way for cases and controls?	Y	Y
	9. Was the exposure period of interest long enough to be meaningful?	Y	Y
	10. Was appropriate statistical analysis used?	Y	Y
	Overall appraisal: Include / Exclude / Seek further info	9/10 Include	10/10 Include
		#705 Bowling 2001	#2143 - Hu 2021Longitudinal study of the earliest pilot of tired health care system	#963 - McLeod 2015 Introducing consultant outpatient clinics	#875 - Bowling 1997	#646 Black	#391 - Gosden 1997 The efficiency of specialist outreach clinics	#3195 Leiba	#875 - Bowling 1997
Cohort studies	1. Were the two groups similar and recruited from the same population?	U	N	U	Y	N	N	Y	Y
	2. Were the exposures measured similarly to assign people to both exposed and unexposed groups?	Y	Y	Y	Y	Y	Y	Y	Y
	3. Was the exposure measured in a valid and reliable way?	Y	Y	Y	Y	Y	Y	Y	Y
	4. Were confounding factors identified?	Y	Y	U	U	Y	Y	N	U
	5. Were strategies to deal with confounding factors stated?	Y	Y	NA	U	N	N	N	U
	6. Were the groups/participants free of the outcome at the start of the study (or at the moment of exposure)?	Y	NA	Y	Y	Y	Y	Y	Y
	7. Were the outcomes measured in a valid and reliable way?	Y	Y	Y	Y	Y	Y	Y	Y
	8. Was the follow up time reported and sufficient to be long enough for outcomes to occur?	Y	Y	Y	NA	NA	NA	Y	NA
	9. Was follow up complete, and if not, were the reasons to loss to follow up described and explored?	Y	Y	Y	NA	NA	NA	Y	NA
	10. Were strategies to address incomplete follow up utilized?	NA	NA	NA	NA	NA	NA	NA	NA
	11. Was appropriate statistical analysis used?	Y	Y	Y	Y	Y	Y	Y	Y
	Overall appraisal: Include / Exclude / Seek further info	9/10 Include	8/9 Include	7/9 Include / Seek further info	6/8 Include	6/8 Include	6/8 Include	8/10 Include	6/8 Include
		#272 - Sibbald 2008 Moving specialist care into the community en initial	#1279 Gruen 2001 Improving access to specialist care for remote aboriginal	#3057 Gruen	Study 4	Study 5	Study 6	Study 7
Analytical Cross Sectional Studies	1. Were the criteria for inclusion in the sample clearly defined?	Y	Y	Y
	2. Were the study subjects and the setting described in detail?	Y	Y	Y
	3. Was the exposure measured in a valid and reliable way?	Y	Y	Y
	4. Were objective, standard criteria used for measurement of the condition?	Y	Y	Y
	5. Were confounding factors identified?	U	N	Y
	6. Were strategies to deal with confounding factors stated?	U	U	Y
	7. Were the outcomes measured in a valid and reliable way?	Y	Y	Y
	8. Was appropriate statistical analysis used?	Y	N	Y
	Overall appraisal: Include / Exclude / Seek further info	6/8 Include	5/8 Include	8/8 Include
Study type	JBI Quality Assessment: Choose: Yes / No / Unsure / NA (Not applicable)	Study 1	Study 2	Study 3	Study 4	Study 5	Study 6	Study 7
RCT	1. Was true randomization used for assignment of participants to treatment groups?
	2. Was allocation to treatment groups concealed?
	3. Were treatment groups similar at the baseline?
	4. Were participants blind to treatment assignment?
	5. Were those delivering treatment blind to treatment assignment?
	6. Were outcomes assessors blind to treatment assignment?
	7. Were treatment groups treated identically other than the intervention of interest?
	8. Was follow up complete and if not, were differences between groups in terms of their follow up adequately described and analyzed?
	9. Were participants analyzed in the groups to which they were randomized?
	10. Were outcomes measured in the same way for treatment groups?
	11. Were outcomes measured in a reliable way?
	12. Was appropriate statistical analysis used?
	13. Was the trial design appropriate, and any deviations from the standard RCT design (individual randomization, parallel groups) accounted for in the conduct and analysis of the trial?
	Overall appraisal: Include / Exclude / Seek further info
		#716_Community-based integrated care versus hospital outpatient	Study 2	Study 3	Study 4	Study 5	Study 6	Study 7
Economical evaluation	1. Is there a well-defined question?	Y
	2. Is there comprehensive description of alternatives?	Y
	3. Are all important and relevant costs and outcomes for each alternative identified?	Y
	4. Has clinical effectiveness been established?	Y
	5. Are costs and outcomes measured accurately?	Y
	6. Are costs and outcomes valued credibly?	Y
	7. Are costs and outcomes adjusted for differential timing?	Y
	8. Is there an incremental analysis of costs and consequences?	Y
	9. Were sensitivity analyses conducted to investigate uncertainty in estimates of cost or consequences?	Y
	10. Do study results include all issues of concern to users?	Y
	11. Are the results generalizable to the setting of interest in the review?	Y
	Overall appraisal: Include / Exclude / Seek further info	11/11 Include
